# Supplementary material for: Gut microbiota in patients after surgical treatment for colorectal cancer
Source: Environ Microbiol. 2018 Dec 19;21(2):772–83. doi: 10.1111/1462-2920.14498 (PMC7379540; doi:10.1111/1462-2920.14498)
Supplement: Supplementary file 3 — Table S1. Clinical information for all samples. [file EMI-21-772-s001.xlsx]

## Sheet: SD 1
Table S1 Clinical information for all samples.
Sample ID	Clinical data
	State	Age (yrs)	BMI	Gender	CEA (ng/mL)	CA19-9 (U/mL)	Fow-up (month)	TNM - Classification of carcinoma	Histology	Localization in colon (right/left)
carcinoma1	carcinoma	54	27.04	male	0	0	0	n.a.	carcinoma in situ	left
carcinoma2	carcinoma	83	20.2	female	0	0	0	n.a.	adenocarcinoma	right
carcinoma3	carcinoma	62	25.71	male	0	0	0	n.a.	carcinoma in situ	left
carcinoma4	carcinoma	63	26.99	male	0	0	0	n.a.	carcinoma in situ	left
carcinoma5	carcinoma	67	24.8	female	0	0	0	n.a.	adenocarcinoma	left
carcinoma6	carcinoma	56	22.27	female	0	0	0	n.a.	adenocarcinoma	right
carcinoma7	carcinoma	56	25.71	male	0	0	0	n.a.	adenocarcinoma	left
carcinoma8	carcinoma	62	31.38	male	0	0	0	n.a.	carcinoma in situ	right
carcinoma9	carcinoma	65	21.51	female	0	0	0	n.a.	adenocarcinoma	left
carcinoma10	carcinoma	72	29.21	female	0	0	0	n.a.	carcinoma in situ	left
carcinoma11	carcinoma	71	17.3	male	0	0	0	n.a.	adenocarcinoma	right
carcinoma12	carcinoma	51	28.6	male	0	0	0	n.a.	carcinoma in situ	right
carcinoma13	carcinoma	77	19.1	male	0	0	0	n.a.	adenocarcinoma	left
carcinoma14	carcinoma	66	21.72	male	0	0	0	n.a.	adenocarcinoma	left
carcinoma15	carcinoma	61	22.84	male	0	0	0	n.a.	carcinoma in situ	left
adenoma1	adenoma	34	20.7	female	0	0	0	n.a.	tubular adenoma	left
adenoma2	adenoma	56	23.8	female	0	0	0	n.a.	tubular adenoma	left
adenoma3	adenoma	50	23.6	male	0	0	0	n.a.	tubular adenoma	left
adenoma4	adenoma	54	19.1	female	0	0	0	n.a.	tubular adenoma	right
adenoma5	adenoma	68	25.9	male	0	0	0	n.a.	tubular adenoma	left
adenoma6	adenoma	47	23.5	male	0	0	0	n.a.	tubular adenoma	left
adenoma7	adenoma	49	22	male	0	0	0	n.a.	tubular adenoma	left
adenoma8	adenoma	57	20.7	male	0	0	0	n.a.	tubular adenoma	right
adenoma9	adenoma	65	27.6	male	0	0	0	n.a.	tubular adenoma	left
adenoma10	adenoma	66	24.2	male	0	0	0	n.a.	tubular adenoma	left
adenoma11	adenoma	58	20	male	0	0	0	n.a.	tubular adenoma	right
adenoma12	adenoma	67	33.9	male	0	0	0	n.a.	tubular adenoma	right
adenoma13	adenoma	52	25.9	female	0	0	0	n.a.	tubular adenoma	left
adenoma14	adenoma	57	23.3	female	0	0	0	n.a.	tubular adenoma	right
adenoma15	adenoma	69	20	female	0	0	0	n.a.	tubular adenoma	left
adenoma16	adenoma	22	18.6	female	0	0	0	n.a.	tubular adenoma	left
adenoma17	adenoma	70	23.4	female	0	0	0	n.a.	tubular adenoma	right
adenoma18	adenoma	66	16.8	male	0	0	0	n.a.	tubular adenoma	left
adenoma19	adenoma	53	21.9	male	0	0	0	n.a.	tubular adenoma	left
adenoma20	adenoma	67	29.7	male	0	0	0	n.a.	tubular adenoma	right
adenoma21	adenoma	44	21.8	male	0	0	0	n.a.	tubular adenoma	right
adenoma22	adenoma	39	24.1	male	0	0	0	n.a.	tubular adenoma	left
adenoma23	adenoma	45	25.8	male	0	0	0	n.a.	tubular adenoma	left
HC1	controls	51	16.9	male	0	0	0	n.a.	n.a.	n.a.
HC2	controls	58	23.3	female	0	0	0	n.a.	n.a.	n.a.
HC3	controls	50	25.9	male	0	0	0	n.a.	n.a.	n.a.
HC4	controls	56	38.8	male	0	0	0	n.a.	n.a.	n.a.
HC5	controls	75	23.3	female	0	0	0	n.a.	n.a.	n.a.
HC6	controls	60	22.3	female	0	0	0	n.a.	n.a.	n.a.
HC7	controls	70	21.7	male	0	0	0	n.a.	n.a.	n.a.
HC8	controls	75	28.4	male	0	0	0	n.a.	n.a.	n.a.
HC9	controls	56	25.7	male	0	0	0	n.a.	n.a.	n.a.
HC10	controls	64	25.9	male	0	0	0	n.a.	n.a.	n.a.
HC11	controls	57	25.8	male	0	0	0	n.a.	n.a.	n.a.
HC12	controls	54	23.2	male	0	0	0	n.a.	n.a.	n.a.
HC13	controls	61	30	male	0	0	0	n.a.	n.a.	n.a.
HC14	controls	72	26.6	male	0	0	0	n.a.	n.a.	n.a.
HC15	controls	72	31	female	0	0	0	n.a.	n.a.	n.a.
HC16	controls	70	28.7	male	0	0	0	n.a.	n.a.	n.a.
HC17	controls	35	20.9	female	0	0	0	n.a.	n.a.	n.a.
HC18	controls	70	23	male	0	0	0	n.a.	n.a.	n.a.
HC19	controls	62	19.5	female	0	0	0	n.a.	n.a.	n.a.
HC20	controls	67	25.2	male	0	0	0	n.a.	n.a.	n.a.
HC21	controls	34	19.7	female	0	0	0	n.a.	n.a.	n.a.
HC22	controls	54	20.9	female	0	0	0	n.a.	n.a.	n.a.
HC23	controls	34	21.2	male	0	0	0	n.a.	n.a.	n.a.
HC24	controls	53	24.2	male	0	0	0	n.a.	n.a.	n.a.
HC25	controls	58	23.5	male	0	0	0	n.a.	n.a.	n.a.
HC26	controls	57	27.4	male	0	0	0	n.a.	n.a.	n.a.
HC27	controls	50	25.3	male	0	0	0	n.a.	n.a.	n.a.
HC28	controls	56	24.3	male	0	0	0	n.a.	n.a.	n.a.
HC29	controls	68	23.6	male	0	0	0	n.a.	n.a.	n.a.
HC30	controls	60	21.4	female	0	0	0	n.a.	n.a.	n.a.
HC31	controls	38	31.2	female	0	0	0	n.a.	n.a.	n.a.
NDA1	NDA	53	17.4	male	3.57	9.84	16	T3N2MO	tubular adenoma	left
NDA2	NDA	56	21.3	male	1.52	7.31	27	T3NOMO	tubular adenoma	left
NDA3	NDA	57	22.5	male	3.95	16	21	T2NOMO	tubular adenoma	right
NDA4	NDA	58	16.8	female	2.12	9.84	36	TXNOMO	tubular adenoma	left
NDA5	NDA	58	23.6	male	1.33	14.32	26	T1NOMO	tubular adenoma	left
NDA6	NDA	66	22.7	male	1.2	21.2	17	T3NOMO	tubular adenoma	left
NDA7	NDA	68	21.8	male	1.16	3.1	30	T3NOMO	tubular adenoma	left
NDA8	NDA	59	20.9	male	1.55	0.6	36	T3NOMO	tubular adenoma	left
NDA9	NDA	54	18.9	male	2.05	16.84	6	TXNOMO	tubular adenoma	right
NDA10	NDA	58	25.6	male	2.91	19.67	13	T3NOMO	tubular adenoma	left
NDA11	NDA	64	26.3	female	1.67	11.55	24	TXNOMO	tubular adenoma	left
NDA12	NDA	53	31.2	male	2.7	20.2	36	T3NOMO	tubular adenoma	right
NDA13	NDA	57	25.7	male	3.77	9.21	36	T3NOMO	tubular adenoma	right
NDA14	NDA	54	28.6	male	1.72	26.98	11	T3NOMO	tubular adenoma	left
NDA15	NDA	68	25.4	female	7.42	8.24	8	T3NOMO	tubular adenoma	left
NDA16	NDA	64	27.01	female	2.74	8.82	22	T3NOMO	tubular adenoma	left
NDA17	NDA	71	30.7	male	1.12	20.4	36	T3NOMO	tubular adenoma	left
NDA18	NDA	74	24.8	female	5.96	189.5	6	T3NOMO	tubular adenoma	right
NDA19	NDA	68	26	female	1	0.1	22	T2NOMO	tubular adenoma	left
NDA20	NDA	74	29.8	male	2.98	6.57	10	T2NOMO	tubular adenoma	left
NDA21	NDA	47	19.2	male	4.17	9.37	24	T2NOMO	tubular adenoma	right
CIT1	CIT	67	26.7	female	1.01	5.06	20	T3N0M0	n.a.	right
CIT2	CIT	69	25.4	female	2.19	0.91	27	T3N0M0	n.a.	left
CIT3	CIT	71	26.6	female	3.44	2.28	20	T3N1M0	n.a.	left
CIT4	CIT	52	16.7	female	2.42	4.73	32	T3N0M0	n.a.	right
CIT5	CIT	60	23.1	female	2.18	23.72	30	T2N0M0	n.a.	right
CIT6	CIT	50	25.2	male	1.6	6.73	36	T3N0M0	n.a.	left
CIT7	CIT	27	24.6	male	2.65	10.39	36	T3N2M0	n.a.	left
CIT8	CIT	60	25.8	female	4.23	19.14	11	T3N0M0	n.a.	right
CIT9	CIT	59	26.3	male	0.69	4.44	14	T3N0M0	n.a.	left
CIT10	CIT	58	29.8	male	1.49	6.72	12	T4N1M0	n.a.	left
CIT11	CIT	54	31.4	male	1.94	17.61	14	T1N0M0	n.a.	left
CIT12	CIT	66	27.4	male	505	24.47	13	T3N2M0	carcinoma in situ	right
CIT13	CIT	48	22.2	female	2.42	16.81	36	T3N0M0	adenocarcinoma	right
CIT14	CIT	50	17.3	female	3.71	15.08	15	T2N1M0	adenocarcinoma	left
CIT15	CIT	53	30.7	male	1.46	22.85	36	TXN0M0	adenocarcinoma	right
CIT16	CIT	58	22.7	female	0.853	3.51	36	TXN0M0	adenocarcinoma	right
CIT17	CIT	61	25.6	male	1.91	13.96	36	T3N1M0	adenocarcinoma	left
CIT18	CIT	71	18.6	female	1.1	4.46	36	T3N0M0	carcinoma in situ	left
CIT19	CIT	60	19.1	female	0.9	10.9	12	T3N0M0	adenocarcinoma	left
CIT20	CIT	60	19.8	female	1.27	2.48	36	T2N0M0	adenocarcinoma	right
CIT21	CIT	60	20.4	female	3.39	14.07	14	T3N0M0	adenocarcinoma	left
CIT22	CIT	51	22.1	female	2	6.9	13	T3N0M0	adenocarcinoma	left
CIT23	CIT	52	23.2	female	1.18	18.66	30	T2N0M0	adenocarcinoma	left
CIT24	CIT	65	21.5	female	1.16	12.4	7	TXN0M0	adenocarcinoma	left
CIT25	CIT	55	25.9	male	1.39	4.27	7	T3N0M0	adenocarcinoma	left
CIT26	CIT	58	26	male	2.44	19.18	36	T3N0M0	adenocarcinoma	right
BMI, body mass index; CA19-9, carbohydrate antigen 19-9; CEA, carcino embryonic antigen.
